# Supplementary material for: Analysis of 51 proposed hypertrophic cardiomyopathy genes from genome sequencing data in sarcomere negative cases has negligible diagnostic yield
Source: Genet Med. 2018 Dec 11;21(7):1576–84. doi: 10.1038/s41436-018-0375-z (PMC6614037; doi:10.1038/s41436-018-0375-z)
Supplement: Supplementary file 1 — Supplementary Table [file 41436_2018_375_MOESM1_ESM.xlsx]

## Sheet: Table_S1
Table S1. Power Calculations
Case n	Control n	Significance level (α)	Proportion of controls with rare variant	Power	Power	Power
				2-fold	5-fold	10-fold
240	6229	0.001	0.01	0.02	0.76	1
240	6229	0.001	0.004*	0.01	0.24	0.86
240	6229	0.001	0.001	0	0.03	0.16
Significance level p=0.05, Multiple test Bonferroni correction for 51 genes p=<0.001.
Proportion of controls carrying a rare variant (gnomAD MAF <0.0001),* 0.004 figure based on mean value from previous analysis of HCM (Walsh et al 2016).
Power= Power to reject the null hypothesis based on case and control numbers, p-value < 0.001 considering the proportion of cases with a rare variants is either 2-fold, 5-fold or 10-fold greater than in controls.
Effect size calculated using “powerAnalysis” package (https://cran.r-project.org/web/packages/powerAnalysis/powerAnalysis.pdf), power calculations using “pwr” package (https://cran.r-project.org/web/packages/pwr/pwr.pdf).

## Sheet: Table_S2
Table S2. Chromosome co-ordinates, Ensembl Gene and Transcript IDs.
Chr	Start	End	Gene	ENSG	ENST
17	7120444	7128592	ACADVL	ENSG00000072778	ENST00000356839
1	229566992	229569845	ACTA1	ENSG00000143632	ENST00000366684
1	100315633	100389579	AGL	ENSG00000162688	ENST00000361915
20	57600522	57607437	ATP5E	ENSG00000124172	ENST00000243997
7	140415751	140624564	BRAF	ENSG00000157764	ENST00000288602
12	2079952	2807116	CACNA1C	ENSG00000151067	ENST00000399655
19	16589868	16607003	CALR3	ENSG00000269058	ENST00000269881
1	116242624	116311426	CASQ2	ENSG00000118729	ENST00000261448
3	8775486	8883492	CAV3	ENSG00000182533	ENST00000343849
2	99215773	99224981	COA5	ENSG00000183513	ENST00000328709
11	111779289	111794446	CRYAB	ENSG00000109846	ENST00000526180
2	220283099	220291461	DES	ENSG00000175084	ENST00000373960
7	128470431	128499328	FLNC	ENSG00000128591	ENST00000325888
11	126138935	126148027	FOXRED1	ENSG00000110074	ENST00000263578
9	71650175	71715094	FXN	ENSG00000165060	ENST00000377270
17	78075330	78093680	GAA	ENSG00000171298	ENST00000390015
3	33038100	33138722	GLB1	ENSG00000170266	ENST00000307363
7	65425671	65447301	GUSB	ENSG00000169919	ENST00000304895
11	532242	537287	HRAS	ENSG00000174775	ENST00000417302
20	42740335	42816218	JPH2	ENSG00000149596	ENST00000372980
11	2465914	2870340	KCNQ1	ENSG00000053918	ENST00000155840
8	103661005	103668130	KLF10	ENSG00000155090	ENST00000285407
10	88426474	88495829	LDB3	ENSG00000122367	ENST00000361373
1	156052337	156109880	LMNA	ENSG00000160789	ENST00000368300
15	66679155	66784650	MAP2K1	ENSG00000169032	ENST00000307102
19	4090319	4124126	MAP2K2	ENSG00000126934	ENST00000262948
3	131181045	131221860	MRPL3	ENSG00000114686	ENST00000264995
14	23851199	23877486	MYH6	ENSG00000197616	ENST00000356287
20	30407111	30422500	MYLK2	ENSG00000101306	ENST00000375994
6	76458893	76629254	MYO6	ENSG00000196586	ENST00000369981
18	3066805	3220106	MYOM1	ENSG00000101605	ENST00000356443
4	120056939	120108944	MYOZ2	ENSG00000172399	ENST00000307128
10	69865874	69971774	MYPN	ENSG00000138347	ENST00000358913
1	78354198	78414328	NEXN	ENSG00000162614	ENST00000334785
1	115247085	115259515	NRAS	ENSG00000213281	ENST00000369535
4	186421814	186456766	PDLIM3	ENSG00000154553	ENST00000284770
12	112856155	112947722	PTPN11	ENSG00000179295	ENST00000351677
3	12625100	12705725	RAF1	ENSG00000132155	ENST00000251849
22	50961997	50964868	SCO2	ENSG00000130489	ENST00000543927
10	112679301	112773425	SHOC2	ENSG00000108061	ENST00000369452
12	98987369	99000157	SLC25A3	ENSG00000075415	ENST00000188376
4	186064395	186071538	SLC25A4	ENSG00000151729	ENST00000281456
2	39208537	39351885	SOS1	ENSG00000115904	ENST00000426016
17	37820440	37822808	TCAP	ENSG00000173991	ENST00000309889
8	74884672	74895018	TMEM70	ENSG00000175606	ENST00000312184
3	52485107	52488086	TNNC1	ENSG00000114854	ENST00000232975
1	26377795	26394927	TRIM63	ENSG00000158022	ENST00000374272
12	58176372	58201854	TSFM	ENSG00000123297	ENST00000454289
2	179390716	179695529	TTN	ENSG00000155657	ENST00000589042
18	29171689	29178987	TTR	ENSG00000118271	ENST00000237014
10	75754951	75881121	VCL	ENSG00000035403	ENST00000211998

## Sheet: Table_S3
Table S3. Ethnicity of HCM (n=243) and BRRD reference control cohorts (n=8868), n includes related individuals.
Cohort	African	East-Asian	European	Finnish	Other	South-Asian
Cases	0.025	0.0166667	0.891667	0	0.0416667	0.025
Controls	0.0293787	0.0107561	0.789051	0.00272917	0.0953604	0.0727244

## Sheet: Table_S4
Table S4. Genes downloaded from Genomics England HCM PanelApp December 2016 (https://www.genomicsengland.co.uk)
Gene_Symbol	Sources(; separated)	Level4	Level3	Level2	Transcript	Model_Of_Inheritance	Phenotypes	Omim	Orphanet	HPO	Publications	Description	Flagged	GEL_Status	UserRatings_Green_amber_red	version	ready	Mode of pathogenicity
ACADVL	Expert list	Hypertrophic Cardiomyopathy	Cardiomyopathy	Cardiovascular disorders			syndromic HCM						FALSE	0	0.0;100.0;0.0	1.7	FALSE
ACTA1	Literature	Hypertrophic Cardiomyopathy	Cardiomyopathy	Cardiovascular disorders		Unknown	Hypertrophic cardiomyopathy; Dilated cardiomyopathy				16945537; doi:10. 1007/ s12265-016-9673-5		FALSE	0	0;0;0	1.7	FALSE
ACTC1	Illumina TruGenome Clinical Sequencing Services;UKGTN;Expert list;Illumina TruGenome Clinical Sequencing Services;UKGTN;Expert list;Expert Review Green	Hypertrophic Cardiomyopathy	Cardiomyopathy	Cardiovascular disorders	ENST00000290378	MONOALLELIC, autosomal or pseudoautosomal, imprinted status unknown	Cardiomyopathy, familial hypertrophic, 11 ;Hypertrophic Cardiomyopathy						FALSE	4	100.0;0.0;0.0	1.7	TRUE
ACTN2	Illumina TruGenome Clinical Sequencing Services;UKGTN;Expert list	Hypertrophic Cardiomyopathy	Cardiomyopathy	Cardiovascular disorders	ENST00000542672	MONOALLELIC, autosomal or pseudoautosomal, imprinted status unknown							FALSE	2	0.0;0.0;100.0	1.7	FALSE
AGL	Expert list	Hypertrophic Cardiomyopathy	Cardiomyopathy	Cardiovascular disorders			syndromic HCM						FALSE	0	0.0;100.0;0.0	1.7	FALSE
ANKRD1	UKGTN;Expert list	Hypertrophic Cardiomyopathy	Cardiomyopathy	Cardiovascular disorders	ENST00000371697								FALSE	1	0.0;0.0;100.0	1.7	FALSE
ATP5E	Expert list	Hypertrophic Cardiomyopathy	Cardiomyopathy	Cardiovascular disorders			syndromic HCM						FALSE	0	0.0;100.0;0.0	1.7	FALSE
BRAF	Expert list	Hypertrophic Cardiomyopathy	Cardiomyopathy	Cardiovascular disorders			syndromic HCM						FALSE	0	0.0;100.0;0.0	1.7	FALSE
CACNA1C	Literature	Hypertrophic Cardiomyopathy	Cardiomyopathy	Cardiovascular disorders		Unknown	Hypertrophic cardiomyopathy; Long QT syndrome; Brugada syndrome				24183960; doi:10. 1007/ s12265-016-9673-5		FALSE	0	0;0;0	1.7	FALSE
CALR3	Radboud University Medical Center, Nijmegen;Expert list	Hypertrophic Cardiomyopathy	Cardiomyopathy	Cardiovascular disorders	ENST00000269881		Cardiomyopathy, familial hypertrophic, 19						FALSE	1	0.0;100.0;0.0	1.7	FALSE
CASQ2	Literature	Hypertrophic Cardiomyopathy	Cardiomyopathy	Cardiovascular disorders		Unknown	Hypertrophic cardiomyopathy; Left ventricular non-compaction; Catecholaminergic polymorphic ventricular tachycardia						FALSE	0	0;0;0	1.7	FALSE
CAV3	Emory Genetics Laboratory;Radboud University Medical Center, Nijmegen;Illumina TruGenome Clinical Sequencing Services;Expert list;Expert Review Red	Hypertrophic Cardiomyopathy	Cardiomyopathy	Cardiovascular disorders	ENST00000343849	MONOALLELIC, autosomal or pseudoautosomal, imprinted status unknown	Cardiomyopathy, familial hypertrophic,						FALSE	1	0.0;0.0;100.0	1.7	FALSE
COA5	Expert list	Hypertrophic Cardiomyopathy	Cardiomyopathy	Cardiovascular disorders			syndromic HCM						FALSE	0	0.0;100.0;0.0	1.7	FALSE
CRYAB	Expert list;Radboud University Medical Center, Nijmegen	Hypertrophic Cardiomyopathy	Cardiomyopathy	Cardiovascular disorders		Unknown	"Myopathy, myofibrillar, fatal infantile hypertrophy, alpha B crystallin related, 613869"						FALSE	1	0.0;0.0;100.0	1.7	FALSE
CSRP3	Radboud University Medical Center, Nijmegen;Illumina TruGenome Clinical Sequencing Services;UKGTN;Expert list;Expert Review Green	Hypertrophic Cardiomyopathy	Cardiomyopathy	Cardiovascular disorders	ENST00000265968	MONOALLELIC, autosomal or pseudoautosomal, imprinted status unknown	Cardiomyopathy, familial hypertrophic, 12						FALSE	4	0.0;0.0;100.0	1.7	TRUE
DES	Expert list	Hypertrophic Cardiomyopathy	Cardiomyopathy	Cardiovascular disorders									FALSE	0	0.0;100.0;0.0	1.7	FALSE
FHL1	UKGTN;Expert list;Expert Review Green	Hypertrophic Cardiomyopathy	Cardiomyopathy	Cardiovascular disorders	ENST00000394155	X-LINKED: hemizygous mutation in males, biallelic mutations in females					http://www.ncbi.nlm.nih.gov/pubmed/22523091		FALSE	4	100.0;0.0;0.0	1.7	TRUE
FLNC	Oxford Medical Genetics Laboratory	Hypertrophic Cardiomyopathy	Cardiomyopathy	Cardiovascular disorders									FALSE	0	0.0;0.0;100.0	1.7	FALSE
FOXRED1	Expert list	Hypertrophic Cardiomyopathy	Cardiomyopathy	Cardiovascular disorders			syndromic HCM						FALSE	0	0.0;100.0;0.0	1.7	FALSE
FXN	Expert list	Hypertrophic Cardiomyopathy	Cardiomyopathy	Cardiovascular disorders			syndromic HCM						FALSE	0	0.0;100.0;0.0	1.7	FALSE
GAA	Expert list	Hypertrophic Cardiomyopathy	Cardiomyopathy	Cardiovascular disorders			syndromic HCM						FALSE	0	0.0;100.0;0.0	1.7	FALSE
GLA	Emory Genetics Laboratory;Illumina TruGenome Clinical Sequencing Services;UKGTN;Expert list;Expert Review Green	Hypertrophic Cardiomyopathy	Cardiomyopathy	Cardiovascular disorders	ENST00000218516	X-LINKED: hemizygous mutation in males, monoallelic mutations in females may cause disease (may be less severe, later onset than males)	;syndromic HCM						FALSE	4	100.0;0.0;0.0	1.7	TRUE
GLB1	Expert list	Hypertrophic Cardiomyopathy	Cardiomyopathy	Cardiovascular disorders			syndromic HCM						FALSE	0	0.0;100.0;0.0	1.7	FALSE
GUSB	Expert list	Hypertrophic Cardiomyopathy	Cardiomyopathy	Cardiovascular disorders			syndromic HCM						FALSE	0	0.0;100.0;0.0	1.7	FALSE
HRAS	Expert list	Hypertrophic Cardiomyopathy	Cardiomyopathy	Cardiovascular disorders			syndromic HCM						FALSE	0	0.0;100.0;0.0	1.7	FALSE
JPH2	Emory Genetics Laboratory;Radboud University Medical Center, Nijmegen;Expert list	Hypertrophic Cardiomyopathy	Cardiomyopathy	Cardiovascular disorders	ENST00000372980		Cardiomyopathy, familial hypertrophic 17,						FALSE	2	0.0;100.0;0.0	1.7	FALSE
KCNQ1	Literature	Hypertrophic Cardiomyopathy	Cardiomyopathy	Cardiovascular disorders		Unknown	Hypertrophic cardiomyopathy; Long QT syndrome; Short QT syndrome						FALSE	0	0;0;0	1.7	FALSE
KLF10	Literature	Hypertrophic Cardiomyopathy	Cardiomyopathy	Cardiovascular disorders		Unknown	Hypertrophic cardiomyopathy						FALSE	0	0;0;0	1.7	FALSE
LAMP2	Emory Genetics Laboratory;Illumina TruGenome Clinical Sequencing Services;UKGTN;Expert list;Expert Review Green	Hypertrophic Cardiomyopathy	Cardiomyopathy	Cardiovascular disorders	ENST00000434600	X-LINKED: hemizygous mutation in males, monoallelic mutations in females may cause disease (may be less severe, later onset than males)	;syndromic HCM						FALSE	4	100.0;0.0;0.0	1.7	TRUE
LDB3	Expert list	Hypertrophic Cardiomyopathy	Cardiomyopathy	Cardiovascular disorders									FALSE	0	0.0;100.0;0.0	1.7	FALSE
LMNA	Illumina TruGenome Clinical Sequencing Services;Expert list	Hypertrophic Cardiomyopathy	Cardiomyopathy	Cardiovascular disorders	ENST00000368300	MONOALLELIC, autosomal or pseudoautosomal, imprinted status unknown	Lipoatrophy with Diabetes, Hepatic Steatosis, Hypertrophic						FALSE	1	0.0;0.0;100.0	1.7	FALSE
MAP2K1	Expert list	Hypertrophic Cardiomyopathy	Cardiomyopathy	Cardiovascular disorders			syndromic HCM						FALSE	0	0.0;100.0;0.0	1.7	FALSE
MAP2K2	Expert list	Hypertrophic Cardiomyopathy	Cardiomyopathy	Cardiovascular disorders			syndromic HCM						FALSE	0	0.0;100.0;0.0	1.7	FALSE
MRPL3	Expert list	Hypertrophic Cardiomyopathy	Cardiomyopathy	Cardiovascular disorders			syndromic HCM						FALSE	0	0.0;100.0;0.0	1.7	FALSE
MYBPC3	UKGTN;Radboud University Medical Center, Nijmegen;Emory Genetics Laboratory;Illumina TruGenome Clinical Sequencing Services;Expert list;Eligibility statement prior genetic testing;Expert Review Green	Hypertrophic Cardiomyopathy	Cardiomyopathy	Cardiovascular disorders	ENST00000545968	MONOALLELIC, autosomal or pseudoautosomal, imprinted status unknown	Cardiomyopathy, familial hypertrophic, 4,						FALSE	4	100.0;0.0;0.0	1.7	TRUE
MYH6	Radboud University Medical Center, Nijmegen;Emory Genetics Laboratory;Illumina TruGenome Clinical Sequencing Services;Expert list;Expert Review Green	Hypertrophic Cardiomyopathy	Cardiomyopathy	Cardiovascular disorders	ENST00000405093	MONOALLELIC, autosomal or pseudoautosomal, imprinted status unknown	Cardiomyopathy, familial hypertrophic, 14						FALSE	4	0.0;0.0;100.0	1.7	TRUE
MYH7	UKGTN;Radboud University Medical Center, Nijmegen;Emory Genetics Laboratory;Illumina TruGenome Clinical Sequencing Services;Expert list;Eligibility statement prior genetic testing;Expert Review Green	Hypertrophic Cardiomyopathy	Cardiomyopathy	Cardiovascular disorders	ENST00000355349	MONOALLELIC, autosomal or pseudoautosomal, imprinted status unknown	Cardiomyopathy, familial hypertrophic, 1,						FALSE	4	100.0;0.0;0.0	1.7	TRUE
MYL2	Radboud University Medical Center, Nijmegen;Emory Genetics Laboratory;Illumina TruGenome Clinical Sequencing Services;UKGTN;Expert list;Expert Review Green	Hypertrophic Cardiomyopathy	Cardiomyopathy	Cardiovascular disorders	ENST00000228841	MONOALLELIC, autosomal or pseudoautosomal, imprinted status unknown	Cardiomyopathy, familial hypertrophic, 10						FALSE	4	100.0;0.0;0.0	1.7	TRUE
MYL3	Radboud University Medical Center, Nijmegen;Emory Genetics Laboratory;Illumina TruGenome Clinical Sequencing Services;UKGTN;Expert list;Expert Review Green	Hypertrophic Cardiomyopathy	Cardiomyopathy	Cardiovascular disorders	ENST00000395869	MONOALLELIC, autosomal or pseudoautosomal, imprinted status unknown	Cardiomyopathy, familial hypertrophic, 8,						FALSE	4	100.0;0.0;0.0	1.7	TRUE
MYLK2	Radboud University Medical Center, Nijmegen;Illumina TruGenome Clinical Sequencing Services;Expert list	Hypertrophic Cardiomyopathy	Cardiomyopathy	Cardiovascular disorders	ENST00000375994	MONOALLELIC, autosomal or pseudoautosomal, imprinted status unknown	Cardiomyopathy, hypertrophic, midventricular, digenic,						FALSE	2	0.0;100.0;0.0	1.7	FALSE
MYO6	Radboud University Medical Center, Nijmegen	Hypertrophic Cardiomyopathy	Cardiomyopathy	Cardiovascular disorders	ENST00000369981		Deafness, autosomal dominant 22, with hypertrophic cardiomyopathy						FALSE	1	0.0;100.0;0.0	1.7	FALSE
MYOM1	Expert list	Hypertrophic Cardiomyopathy	Cardiomyopathy	Cardiovascular disorders									FALSE	0	0.0;100.0;0.0	1.7	FALSE
MYOZ2	Emory Genetics Laboratory;Radboud University Medical Center, Nijmegen;Illumina TruGenome Clinical Sequencing Services;Expert list;Expert Review Red	Hypertrophic Cardiomyopathy	Cardiomyopathy	Cardiovascular disorders	ENST00000307128	MONOALLELIC, autosomal or pseudoautosomal, imprinted status unknown	Cardiomyopathy, familial hypertrophic, 16,						FALSE	1	0.0;0.0;100.0	1.7	FALSE
MYPN	Emory Genetics Laboratory;Radboud University Medical Center, Nijmegen;Expert list	Hypertrophic Cardiomyopathy	Cardiomyopathy	Cardiovascular disorders	ENST00000358913		Cardiomypathy, familial hypertrophic, 22,						FALSE	2	0.0;0.0;100.0	1.7	FALSE
NEXN	Radboud University Medical Center, Nijmegen;Illumina TruGenome Clinical Sequencing Services;Expert list	Hypertrophic Cardiomyopathy	Cardiomyopathy	Cardiovascular disorders	ENST00000334785	MONOALLELIC, autosomal or pseudoautosomal, imprinted status unknown	Cardiomyopathy, familial hypertrophic, 20,						FALSE	2	0.0;0.0;100.0	1.7	FALSE
NRAS	Expert list	Hypertrophic Cardiomyopathy	Cardiomyopathy	Cardiovascular disorders			syndromic HCM						FALSE	0	0.0;100.0;0.0	1.7	FALSE
PDLIM3	Expert list	Hypertrophic Cardiomyopathy	Cardiomyopathy	Cardiovascular disorders									FALSE	0	0.0;100.0;0.0	1.7	FALSE
PLN	Radboud University Medical Center, Nijmegen;Illumina TruGenome Clinical Sequencing Services;UKGTN;Expert list;Expert Review Green	Hypertrophic Cardiomyopathy	Cardiomyopathy	Cardiovascular disorders	ENST00000357525	MONOALLELIC, autosomal or pseudoautosomal, imprinted status unknown	Cardiomyopathy, familial hypertrophic, 18,						FALSE	4	100.0;0.0;0.0	1.7	TRUE
PRKAG2	Emory Genetics Laboratory;Radboud University Medical Center, Nijmegen;UKGTN;Illumina TruGenome Clinical Sequencing Services;Expert list;Expert Review Green	Hypertrophic Cardiomyopathy	Cardiomyopathy	Cardiovascular disorders	ENST00000287878	MONOALLELIC, autosomal or pseudoautosomal, imprinted status unknown	Cardiomyopathy, familial hypertrophic 6,;Familial Hypertrophic Cardiomyopathy with Wolff-Parkinson-White Syndrome;syndromic HCM						FALSE	4	100.0;0.0;0.0	1.7	TRUE
PTPN11	Expert list	Hypertrophic Cardiomyopathy	Cardiomyopathy	Cardiovascular disorders			syndromic HCM						FALSE	0	0.0;100.0;0.0	1.7	FALSE
RAF1	Expert list	Hypertrophic Cardiomyopathy	Cardiomyopathy	Cardiovascular disorders			syndromic HCM						FALSE	0	0.0;100.0;0.0	1.7	FALSE
SCO2	Expert list	Hypertrophic Cardiomyopathy	Cardiomyopathy	Cardiovascular disorders			syndromic HCM						FALSE	0	0.0;100.0;0.0	1.7	FALSE
SHOC2	Expert list	Hypertrophic Cardiomyopathy	Cardiomyopathy	Cardiovascular disorders			syndromic HCM						FALSE	0	0.0;100.0;0.0	1.7	FALSE
SLC25A3	Expert list	Hypertrophic Cardiomyopathy	Cardiomyopathy	Cardiovascular disorders			syndromic HCM						FALSE	0	0.0;100.0;0.0	1.7	FALSE
SLC25A4	Literature	Hypertrophic Cardiomyopathy	Cardiomyopathy	Cardiovascular disorders		Unknown	Hypertrophic cardiomyopathy						FALSE	0	0;0;0	1.7	FALSE
SOS1	Expert list	Hypertrophic Cardiomyopathy	Cardiomyopathy	Cardiovascular disorders			syndromic HCM						FALSE	0	0.0;100.0;0.0	1.7	FALSE
TCAP	Illumina TruGenome Clinical Sequencing Services;Expert list	Hypertrophic Cardiomyopathy	Cardiomyopathy	Cardiovascular disorders	ENST00000309889	MONOALLELIC, autosomal or pseudoautosomal, imprinted status unknown							FALSE	1	0.0;0.0;100.0	1.7	FALSE
TMEM70	Expert list	Hypertrophic Cardiomyopathy	Cardiomyopathy	Cardiovascular disorders			syndromic HCM						FALSE	0	0.0;100.0;0.0	1.7	FALSE
TNNC1	Emory Genetics Laboratory;Radboud University Medical Center, Nijmegen;Illumina TruGenome Clinical Sequencing Services;Expert list;Expert Review Green	Hypertrophic Cardiomyopathy	Cardiomyopathy	Cardiovascular disorders	ENST00000232975	MONOALLELIC, autosomal or pseudoautosomal, imprinted status unknown	Cardiomyopathy, familial hypertrophic, 13,						FALSE	4	0.0;0.0;100.0	1.7	TRUE
TNNI3	UKGTN;Emory Genetics Laboratory;Radboud University Medical Center, Nijmegen;Illumina TruGenome Clinical Sequencing Services;Expert list;Eligibility statement prior genetic testing;Expert Review Green	Hypertrophic Cardiomyopathy	Cardiomyopathy	Cardiovascular disorders	ENST00000344887	MONOALLELIC, autosomal or pseudoautosomal, imprinted status unknown	Cardiomyopathy, familial hypertrophic, 7						FALSE	4	100.0;0.0;0.0	1.7	TRUE
TNNT2	UKGTN;Emory Genetics Laboratory;Radboud University Medical Center, Nijmegen;Illumina TruGenome Clinical Sequencing Services;Expert list;Eligibility statement prior genetic testing;Expert Review Green	Hypertrophic Cardiomyopathy	Cardiomyopathy	Cardiovascular disorders	ENST00000458432	MONOALLELIC, autosomal or pseudoautosomal, imprinted status unknown	Cardiomyopathy, familial hypertrophic, 2						FALSE	4	100.0;0.0;0.0	1.7	TRUE
TPM1	Emory Genetics Laboratory;UKGTN;Radboud University Medical Center, Nijmegen;Illumina TruGenome Clinical Sequencing Services;Expert list;Expert Review Green	Hypertrophic Cardiomyopathy	Cardiomyopathy	Cardiovascular disorders	ENST00000357980	MONOALLELIC, autosomal or pseudoautosomal, imprinted status unknown	Cardiomyopathy, familial hypertrophic, 3						FALSE	4	100.0;0.0;0.0	1.7	TRUE
TRIM63	Literature	Hypertrophic Cardiomyopathy	Cardiomyopathy	Cardiovascular disorders		Unknown	Hypertrophic cardiomyopathy						FALSE	0	0;0;0	1.7	FALSE
TSFM	Expert list	Hypertrophic Cardiomyopathy	Cardiomyopathy	Cardiovascular disorders			syndromic HCM						FALSE	0	0.0;100.0;0.0	1.7	FALSE
TTN	Emory Genetics Laboratory;Radboud University Medical Center, Nijmegen;Illumina TruGenome Clinical Sequencing Services;Expert list;Expert Review Red	Hypertrophic Cardiomyopathy	Cardiomyopathy	Cardiovascular disorders	ENST00000589042	BIALLELIC, autosomal or pseudoautosomal	Cardiomyopathy, familial hypertrophic, 9,				http://www.ncbi.nlm.nih.gov/pubmed/22335739		FALSE	1	0.0;0.0;100.0	1.7	FALSE
TTR	Emory Genetics Laboratory;Expert list	Hypertrophic Cardiomyopathy	Cardiomyopathy	Cardiovascular disorders	ENST00000237014		;syndromic HCM						FALSE	1	0.0;0.0;100.0	1.7	FALSE
VCL	Radboud University Medical Center, Nijmegen;Expert list	Hypertrophic Cardiomyopathy	Cardiomyopathy	Cardiovascular disorders	ENST00000211998		Cardiomyopathy, familial hypertrophic, 15,						FALSE	1	0.0;0.0;100.0	1.7	FALSE

## Sheet: Table_S5
Table S5. Data from NCBI Gene Tests website (October 2016) and Genetic Test Registry (December 2017).
Lab	Test	Test_name	No. Genes	Average
GeneDx	HCM	HCM	18
LMM	HCM	HCM	20
EGL Genetic Diagnostics	HCM	HCM	19
Molecular Genetics Laboratory Cincinnati Children's	HCM	HCM	21
Washington University	HCM	HCM	31
Ambry	HCM	HCMNext	27
DDC Clinic Molecular Diagnostics Laboratory	HCM	Hypertrophic Cardiomyopathy NGS Panel	23
Invitae	HCM	Hypertrophic Cardiomyopathy Panel	26
Knight Diagnostic Laboratories - Molecular Diagnostic Center	HCM	Hypertrophic Cardiomyopathy Panel	36
Ilumina	HCM	Hypertrophic Cardiomyopathy	48	26.9
Northwest Clinical Genomics Lab	Cardiomyopathy	Cardiomyopathy Exome Panel	75
Knight Diagnostic Laboratories - Molecular Diagnostic Center	Cardiomyopathy	Cardiomyopathy panel	112
Washington University	Cardiomyopathy	Cardomyopathy	59
Ambry	Cardiomyopathy	CM_Next	55
Molecular Genetics Laboratory Cincinnati Children's	Cardiomyopathy	Comprehensive Cardiomyopathy	37
GeneDx	Cardiomyopathy	Comprehensive Cardiomyopathy Panel	76
Molecular Genetics Laboratory Cincinnati Children's	Cardiomyopathy	Comprehensive Cardiomyopathy Panel (37 genes)	37
EGL Genetic Diagnostics	Cardiomyopathy	Comprehensive Cardiovascular: Sequencing Panel	117
Integrated Genetics Westborough	Cardiomyopathy	Familial Cardiomyopathy Full Gene Sequencing Panel	46
Invitae	Cardiomyopathy	Invitae Cardiomyopathy Comprehensive panel	50
LMM	Cardiomyopathy	Pan Cardiomyopathy Panel (62 Genes)	62
Illumina	Cardiomyopathy	Cardiomyopathy	83	67.4167

## Sheet: Table_S6
Table S6 Depth of coverage across coding nucletoides. Number of coding nucleotides in each coverage bin (<10x, 10-20x, 20-30x, >30x), which represents the mean coverage across HCM probands.
	Gene	<10x	10-20x	20-30x	>30x	Proportion of coding bases covered to a mean depth of	Proportion of coding bases covered to a mean depth of >20	Total number of coding nucleotides
						>30
1	ACADVL	0	0	121	1867	0.94	1	1988
2	ACTA1	0	0	379	761	0.67	1	1140
3	AGL	0	0	0	4632	1	1	4632
4	ATP5E	0	0	0	158	1	1	158
5	BRAF	0	0	139	2180	0.94	1	2319
6	CACNA1C	0	0	343	6121	0.95	1	6464
7	CALR3	0	0	35	1129	0.97	1	1164
8	CASQ2	0	0	0	1211	1	1	1211
9	CAV3	0	0	0	458	1	1	458
10	COA5	0	0	0	456	1	1	456
11	CRYAB	0	0	0	531	1	1	531
12	DES	0	0	699	723	0.51	1	1422
13	FLNC	0	0	785	7441	0.9	1	8226
14	FOXRED1	0	0	0	1472	1	1	1472
15	FXN	0	0	111	527	0.83	1	638
16	GAA	0	0	129	4067	0.97	1	4196
17	GLB1	0	0	0	2050	1	1	2050
18	GUSB	0	0	188	1780	0.9	1	1968
19	HRAS	0	0	0	517	1	1	517
20	JPH2	0	0	793	1303	0.62	1	2096
21	KCNQ1	0	0	562	1485	0.73	1	2047
22	KLF10	0	0	0	1447	1	1	1447
23	LDB3	0	0	483	1714	0.78	1	2197
24	LMNA	0	0	158	1849	0.92	1	2007
25	MAP2K1	0	0	42	1151	0.96	1	1193
26	MAP2K2	0	0	202	1012	0.83	1	1214
27	MRPL3	0	0	0	1057	1	1	1057
28	MYH6	0	209	1356	4292	0.73	0.96	5857
29	MYLK2	0	0	288	1515	0.84	1	1803
30	MYO6	0	0	0	3895	1	1	3895
31	MYOM1	0	0	158	4937	0.97	1	5095
32	MYOZ2	0	0	0	800	1	1	800
33	MYPN	0	0	0	3982	1	1	3982
34	NEXN	0	0	0	2040	1	1	2040
35	NRAS	0	0	0	574	1	1	574
36	PDLIM3	0	0	37	1066	0.97	1	1103
37	PTPN11	0	0	0	1797	1	1	1797
38	RAF1	0	0	22	1941	0.99	1	1963
39	RIT1	0	0	0	665	1	1	665
40	SCO2	0	0	96	706	0.88	1	802
41	SHOC2	0	0	0	1757	1	1	1757
42	SLC25A3	0	0	0	1093	1	1	1093
43	SLC25A4	0	0	3	898	1	1	901
44	SOS1	0	0	0	4025	1	1	4025
45	TCAP	0	0	66	440	0.87	1	506
46	TMEM70	0	0	0	786	1	1	786
47	TNNC1	0	0	9	483	0.98	1	492
48	TRIM63	0	0	4	1067	1	1	1071
49	TSFM	0	0	0	984	1	1	984
50	TTR	0	0	0	448	1	1	448
51	VCL	0	0	57	3370	0.98	1	3427

## Sheet: Figure_S1
Figure S1-Boxplot showing coverage depth across HCM samples for each gene. The horizontal line inside rectangle indicates the median value. The rectangle represents the second and third quartiles. The lower and upper quartiles are shown as vertical lines either side of the rectangle.

## Sheet: Table_S7
Table S7. All rare variants HCM cases (n=240) compared to BRRD reference controls (n=6229). Bonferonni corrected p=0.001 (0.05/51). *For genes where the case allele count was zero, 0.5 was added to all cells before calculating the odds ratio.
Gene	case_het	case_without	case_frequency	control_het	control_without	control_frequency	FET p.value	OR	Lower_CI	Upper_CI
ACADVL*	0	240	0	62	6167	0.01	0.7336	0.4063	0.0101	2.3694
ACTA1*	0	240	0	7	6222	0.0011	0.2905	3.2266	0.0724	24.2318
AGL	8	232	0.0333	115	6114	0.0185	0.1393	1.8332	0.7637	3.7957
ATP5E*	0	240	0	1	6228	0.0002	0.108	12.904	0.2182	248.291
BRAF	1	239	0.0042	20	6209	0.0032	0.5485	1.2989	0.0312	8.1901
CACNA1C	4	236	0.0167	98	6131	0.0157	0.7913	1.0604	0.2809	2.8389
CALR3	2	238	0.0083	29	6200	0.0047	0.3204	1.7964	0.2065	7.1732
CASQ2	1	239	0.0042	30	6199	0.0048	1	0.8646	0.0211	5.2468
CAV3*	0	240	0	6	6223	0.001	0.2629	3.6878	0.0815	28.8707
COA5*	0	240	0	3	6226	0.0005	0.1735	6.455	0.1306	65.6674
CRYAB	2	238	0.0083	11	6218	0.0018	0.0817	4.7476	0.5086	21.9336
DES	6	234	0.025	32	6197	0.0051	0.0025	4.963	1.6798	12.1909
FLNC	13	227	0.0542	214	6015	0.0344	0.1062	1.6095	0.8302	2.8683
FOXRED1	3	237	0.0125	62	6167	0.01	0.7345	1.259	0.251	3.8994
FXN	1	239	0.0042	12	6217	0.0019	0.3886	2.1672	0.0505	14.7563
GAA	3	237	0.0125	99	6130	0.0159	1	0.7838	0.1578	2.3868
GLB1	2	238	0.0083	52	6177	0.0083	1	0.9982	0.1171	3.832
GUSB	2	238	0.0083	41	6188	0.0066	0.6735	1.2682	0.1478	4.9339
HRAS*	0	240	0	14	6215	0.0022	0.4568	1.7193	0.0407	11.2623
JPH2	3	237	0.0125	50	6179	0.008	0.4476	1.5641	0.3099	4.8971
KCNQ1	6	234	0.025	43	6186	0.0069	0.009	3.687	1.2699	8.8197
KLF10	1	239	0.0042	29	6200	0.0047	1	0.8945	0.0218	5.4423
LDB3	2	238	0.0083	64	6165	0.0103	1	0.8095	0.0954	3.0788
LMNA*	0	240	0	43	6186	0.0069	1	0.5835	0.0144	3.4565
MAP2K1*	0	240	0	14	6215	0.0022	0.4568	1.7193	0.0407	11.2623
MAP2K2	2	238	0.0083	36	6193	0.0058	0.6513	1.4455	0.1676	5.6714
MRPL3	1	239	0.0042	32	6197	0.0051	1	0.8103	0.0198	4.8943
MYH6	7	233	0.0292	179	6050	0.0287	0.8451	1.0154	0.3979	2.1698
MYLK2	1	239	0.0042	36	6193	0.0058	1	0.7198	0.0177	4.3137
MYO6	5	235	0.0208	76	6153	0.0122	0.2272	1.7224	0.5386	4.256
MYOM1	5	235	0.0208	150	6079	0.0241	1	0.8623	0.2734	2.0866
MYOZ2	1	239	0.0042	13	6216	0.0021	0.4113	2.0003	0.0469	13.4179
MYPN	3	237	0.0125	80	6149	0.0128	1	0.9729	0.1951	2.9829
NEXN	1	239	0.0042	52	6177	0.0083	0.723	0.4971	0.0123	2.9212
NRAS*	0	240	0	8	6221	0.0013	0.317	2.8678	0.0652	20.8392
PDLIM3*	0	240	0	23	6206	0.0037	0.6149	1.0731	0.026	6.6374
PTPN11	1	239	0.0042	35	6194	0.0056	1	0.7405	0.0182	4.4451
RAF1	1	239	0.0042	27	6202	0.0043	1	0.9611	0.0234	5.8825
SCO2	1	239	0.0042	47	6182	0.0075	1	0.5504	0.0136	3.2498
SHOC2*	0	240	0	25	6204	0.004	1	0.9903	0.0241	6.0803
SLC25A3	1	239	0.0042	24	6205	0.0039	0.6121	1.0817	0.0262	6.6913
SLC25A4*	0	240	0	9	6220	0.0014	0.3426	2.5809	0.0592	18.2691
SOS1	4	236	0.0167	50	6179	0.008	0.1392	2.0942	0.5447	5.7761
TCAP	1	239	0.0042	14	6215	0.0022	0.4332	1.8573	0.0437	12.3004
TMEM70*	0	240	0	21	6208	0.0034	0.5843	1.171	0.0283	7.3062
TNNC1	1	239	0.0042	5	6224	0.0008	0.203	5.206	0.1097	46.7822
TRIM63	1	239	0.0042	59	6170	0.0095	0.727	0.4376	0.0109	2.5587
TSFM*	0	240	0	33	6196	0.0053	1	0.7563	0.0185	4.5488
TTN	93	147	0.3875	2572	3657	0.4129	0.4625	0.8995	0.6827	1.1803
TTR*	0	240	0	6	6223	0.001	0.2629	3.6878	0.0815	28.8707
VCL	1	239	0.0042	75	6154	0.012	0.5316	0.3434	0.0085	1.9911

## Sheet: Table_S8
Table S8. Missense variants. HCM cases (n=240) compared to BRRD reference controls (n=6229). Bonferonni corrected p=0.001 (0.05/51). *For genes where the case allele count was zero, 0.5 was added to all cells before calculating the odds ratio.
Gene	Case	Case	Case	Control	Control	Control	FET	OR*	Lower_CI	Upper_CI
ACADVL*	0	240	0	54	6175	0.0087	0.7238	0.466	0.0115	2.732
ACTA1*	0	240	0	6	6223	0.001	0.2629	3.6878	0.0815	28.8707
AGL	6	234	0.025	97	6132	0.0156	0.2821	1.6208	0.5746	3.7111
ATP5E*	0	240	0	1	6228	0.0002	0.108	12.904	0.2182	248.291
BRAF	1	239	0.0042	18	6211	0.0029	0.5129	1.4436	0.0345	9.2212
CACNA1C	3	237	0.0125	95	6134	0.0153	1	0.8173	0.1644	2.492
CALR3	1	239	0.0042	24	6205	0.0039	0.6121	1.0817	0.0262	6.6913
CASQ2	1	239	0.0042	28	6201	0.0045	1	0.9266	0.0226	5.6545
CAV3*	0	240	0	6	6223	0.001	0.2629	3.6878	0.0815	28.8707
COA5*	0	240	0	2	6227	0.0003	0.1414	8.6069	0.1634	107.587
CRYAB	2	238	0.0083	9	6220	0.0014	0.0605	5.8037	0.6071	28.2615
DES	6	234	0.025	29	6200	0.0047	0.0016	5.4786	1.8417	13.6033
FLNC	11	229	0.0458	209	6020	0.0336	0.2764	1.3835	0.6705	2.5747
FOXRED1	3	237	0.0125	57	6172	0.0092	0.488	1.3705	0.2726	4.2619
FXN	0	240	0	9	6220	0.0014	0.3426	2.5809	0.0592	18.2691
GAA	3	237	0.0125	89	6140	0.0143	1	0.8733	0.1755	2.6676
GLB1	2	238	0.0083	50	6179	0.008	0.7194	1.0385	0.1217	3.9945
GUSB	2	238	0.0083	36	6193	0.0058	0.6513	1.4455	0.1676	5.6714
HRAS*	0	240	0	10	6219	0.0016	0.3672	2.3458	0.0543	16.2557
JPH2	2	238	0.0083	45	6184	0.0072	0.6934	1.1548	0.1349	4.4674
KCNQ1	5	235	0.0208	37	6192	0.0059	0.0187	3.5594	1.082	9.1923
KLF10	1	239	0.0042	26	6203	0.0042	1	0.9982	0.0242	6.1286
LDB3	2	238	0.0083	55	6174	0.0088	1	0.9433	0.1108	3.6112
LMNA*	0	240	0	43	6186	0.0069	1	0.5835	0.0144	3.4565
MAP2K1*	0	240	0	14	6215	0.0022	0.4568	1.7193	0.0407	11.2623
MAP2K2	2	238	0.0083	35	6194	0.0056	0.4015	1.487	0.1723	5.8473
MRPL3	1	239	0.0042	29	6200	0.0047	1	0.8945	0.0218	5.4423
MYH6	7	233	0.0292	165	6064	0.0265	0.6849	1.1041	0.4322	2.3633
MYLK2	1	239	0.0042	34	6195	0.0055	1	0.7624	0.0187	4.5857
MYO6	5	235	0.0208	73	6156	0.0117	0.2141	1.794	0.5604	4.4407
MYOM1	5	235	0.0208	135	6094	0.0217	1	0.9604	0.304	2.3297
MYOZ2*	0	240	0	11	6218	0.0018	0.3909	2.15	0.0501	14.6377
MYPN	3	237	0.0125	78	6151	0.0125	1	0.9982	0.2	3.063
NEXN	1	239	0.0042	44	6185	0.0071	1	0.5882	0.0145	3.4846
NRAS*	0	240	0	8	6221	0.0013	0.317	2.8678	0.0652	20.8392
PDLIM3*	0	240	0	20	6209	0.0032	0.5681	1.227	0.0295	7.6933
PTPN11	1	239	0.0042	34	6195	0.0055	1	0.7624	0.0187	4.5857
RAF1	1	239	0.0042	27	6202	0.0043	1	0.9611	0.0234	5.8825
SCO2*	0	240	0	39	6190	0.0063	1	0.6423	0.0158	3.8243
SHOC2*	0	240	0	24	6205	0.0039	1	1.03	0.025	6.3465
SLC25A3	1	239	0.0042	23	6206	0.0037	0.5971	1.129	0.0273	7.0123
SLC25A4*	0	240	0	9	6220	0.0014	0.3426	2.5809	0.0592	18.2691
SOS1	4	236	0.0167	50	6179	0.008	0.1392	2.0942	0.5447	5.7761
TCAP*	0	240	0	14	6215	0.0022	0.4568	1.7193	0.0407	11.2623
TMEM70*	0	240	0	16	6213	0.0026	0.4968	1.5166	0.0361	9.7547
TNNC1	1	239	0.0042	5	6224	0.0008	0.203	5.206	0.1097	46.7822
TRIM63	1	239	0.0042	52	6177	0.0083	0.723	0.4971	0.0123	2.9212
TSFM*	0	240	0	27	6202	0.0043	1	0.9192	0.0224	5.6092
TTN	88	152	0.3667	2458	3771	0.3946	0.4192	0.8882	0.6718	1.1685
TTR*	0	240	0	6	6223	0.001	0.2629	3.6878	0.0815	28.8707
VCL	1	239	0.0042	71	6158	0.0114	0.5241	0.3629	0.009	2.1084

## Sheet: Table_S9
Table-S9. Truncating variants HCM cases (n=240) compared to BRRD reference controls (n=6229). Bonferonni corrected p=0.001 (0.05/51). *For genes where the case allele count was zero, 0.5 was added to all cells before calculating the odds ratio.
Gene	Case	Case	Case	Control	Control	Control	FET	OR*	Lower_CI	Upper_CI
ACADVL*	0	240	0	6	6223	0.001	0.2629	3.6878	0.0815	28.8707
ACTA1*	0	240	0	1	6228	0.0002	0.108	12.904	0.2182	248.291
AGL	2	238	0.0083	18	6211	0.0029	0.1686	2.8988	0.3244	12.2204
ATP5E*	0	240	0	0	6229	0	-	-	-	-
BRAF	0	230	0	0	7253	0	-	-	-	-
CACNA1C*	0	240	0	2	6227	0.0003	0.1414	8.6069	0.1634	107.587
CALR3	1	239	0.0042	4	6225	0.0006	0.1723	6.5069	0.1317	66.2126
CASQ2*	0	240	0	1	6228	0.0002	0.108	12.904	0.2182	248.291
CAV3*	0	240	0	0	6229	0	-	-	-	-
COA5*	0	240	0	1	6228	0.0002	0.108	12.904	0.2182	248.291
CRYAB*	0	240	0	2	6227	0.0003	0.1414	8.6069	0.1634	107.587
DES*	0	240	0	3	6226	0.0005	0.1735	6.455	0.1306	65.6674
FLNC	1	239	0.0042	2	6227	0.0003	0.1072	13.0069	0.2199	250.284
FOXRED1*	0	240	0	4	6225	0.0006	0.2044	5.1643	0.1088	46.4007
FXN	1	239	0.0042	2	6227	0.0003	0.1072	13.0069	0.2199	250.284
GAA	0	240	0	10	6219	0.0016	0.3672	2.3458	0.0543	16.2557
GLB1*	0	240	0	2	6227	0.0003	0.1414	8.6069	0.1634	107.587
GUSB*	0	240	0	5	6224	0.0008	0.2342	4.303	0.0932	35.6687
HRAS*	0	240	0	3	6226	0.0005	0.1735	6.455	0.1306	65.6674
JPH2*	0	240	0	2	6227	0.0003	0.1414	8.6069	0.1634	107.587
KCNQ1	1	239	0.0042	5	6224	0.0008	0.203	5.206	0.1097	46.7822
KLF10*	0	240	0	1	6228	0.0002	0.108	12.904	0.2182	248.291
LDB3*	0	240	0	3	6226	0.0005	0.1735	6.455	0.1306	65.6674
LMNA*	0	240	0	0	6229	0	-	-	-	-
MAP2K1*	0	240	0	0	6229	0	-	-	-	-
MAP2K2*	0	240	0	1	6228	0.0002	0.108	12.904	0.2182	248.291
MRPL3*	0	240	0	3	6226	0.0005	0.1735	6.455	0.1306	65.6674
MYH6*	0	240	0	12	6217	0.0019	0.4137	1.9844	0.0465	13.3101
MYLK2*	0	240	0	2	6227	0.0003	0.1414	8.6069	0.1634	107.587
MYO6*	0	240	0	2	6227	0.0003	0.1414	8.6069	0.1634	107.587
MYOM1*	0	240	0	12	6217	0.0019	0.4137	1.9844	0.0465	13.3101
MYOZ2*	0	240	0	2	6227	0.0003	0.1414	8.6069	0.1634	107.587
MYPN*	0	240	0	1	6228	0.0002	0.108	12.904	0.2182	248.291
NEXN*	0	240	0	6	6223	0.001	0.2629	3.6878	0.0815	28.8707
NRAS*	0	240	0	0	6229	0	-	-	-	-
PDLIM3*	0	240	0	3	6226	0.0005	0.1735	6.455	0.1306	65.6674
PTPN11	0	240	0	0	6229	0	-	-	-	-
RAF1	0	240	0	0	6229	0	-	-	-	-
SCO2	1	239	0.0042	7	6222	0.0011	0.2611	3.7173	0.0822	29.1235
SHOC2*	0	240	0	0	6229	0	-	-	-	-
SLC25A3*	0	240	0	1	6228	0.0002	0.108	12.904	0.2182	248.291
SLC25A4*	0	240	0	0	6229	0	-	-	-	-
SOS1	0	240	0	0	6229	0	-	-	-	-
TCAP*	1	239	0.0042	0	6229	0	0.0041	51.8149	2.6868	2989.44
TMEM70*	0	240	0	5	6224	0.0008	0.2342	4.303	0.0932	35.6687
TNNC1	0	240	0	0	6229	0	-	-	-	-
TRIM63*	0	240	0	7	6222	0.0011	0.2905	3.2266	0.0724	24.2318
TSFM*	0	240	0	6	6223	0.001	0.2629	3.6878	0.0815	28.8707
TTN	2	238	0.0083	75	6154	0.012	1	0.6896	0.0815	2.6073
TTR*	0	230	0	0	7253	0	-	-	-	-
VCL*	0	240	0	4	6225	0.0006	0.2044	5.1643	0.1088	46.4007

[truncated: 9 more sheets: Table_S10, Table_S11, Table_S12, Table_S13, Table_S14, Table_S15, Figure-S2, Figure-S3, Table_S16]
